# Supplementary material for: Loss of genetic diversity as a signature of apricot domestication and diffusion into the Mediterranean Basin
Source: BMC Plant Biol. 2012 Apr 17;12:49. doi: 10.1186/1471-2229-12-49 (PMC3511222; doi:10.1186/1471-2229-12-49)
Supplement: Additional file 2 — Table S2. Apricot germplasm accessions, code, origin as well as geographic group and genetic cluster to which each accession was assigned.*in situ sampling. a The clusters were assigned based on STRUCTURE analysis with cluster 1 = ‘Irano-Caucasian’ (blue), cluster 2 = ‘Adaptive Diversity’ (green), cluster 3 = ‘North Mediterranean Basin’ (yellow) and cluster 4 = ‘South Mediterranean Basin’ (red). Some accessions were assigned as mixed clusters because they were assumed to have admixed ancestry (Figure 2). [file 1471-2229-12-49-S2.xls]

## Sheet: Feuil1
Additional file 2. Table S2 - Apricot germplasm accessions, code, origin as well as geographic group and genetic cluster to which each accession was assigned
Groups No	Geographic group	Code	Accession name	Ex situ collection origin	Clustera
1	Iran	FrA1267	Badami	France	1
1	Iran	FrA1865	Nassiri	France	1
1	Iran	FrA1868	Ordurao	France	mixed
1	Iran	FrA1871	Semis	France	mixed
1	Iran	FrA3508	G1A2121a6	France	1
1	Iran	FrA3509	G1A2121a7	France	1
1	Iran	FrA3512	G1A2122a1	France	1
1	Iran	FrA3515	G1A2122a5	France	1
1	Iran	FrA3516	G1A2122a6	France	1
1	Iran	FrA3517	G1A2122a7	France	1
1	Iran	FrA3518	G1A2122a8	France	1
1	Iran	FrA3521	G1A2122a11	France	1
1	Iran	FrA3522	G1A2124a3	France	1
1	Iran	FrA3523	G1A2053a3	France	1
2	Turkey	Tk1	Adilcevaz-5	Turkey	1
2	Turkey	Tk10	Mahmudun Erigi	Turkey	mixed
2	Turkey	Tk11	Sekerpare	Turkey	1
2	Turkey	Tk12	Soganci	Turkey	1
2	Turkey	Tk13	Tokaloglu-Erzincan	Turkey	1
2	Turkey	Tk14	Tokaloglu-Yalova	Turkey	3
2	Turkey	Tk15	Inciaz Erigi	Turkey	1
2	Turkey	Tk16	Kayisi Erigi	Turkey	1
2	Turkey	Tk17	Agerik	Turkey	1
2	Turkey	Tk18	Alata Yildizi	Turkey	mixed
2	Turkey	Tk19	Alyanak	Turkey	3
2	Turkey	Tk2	Cataloglu	Turkey	1
2	Turkey	Tk20	Aprikoz	Turkey	mixed
2	Turkey	Tk21	Cagataybey	Turkey	mixed
2	Turkey	Tk22	Dr. Asma	Turkey	1
2	Turkey	Tk23	Guz Aprikozu	Turkey	1
2	Turkey	Tk24	Imrahor	Turkey	1
2	Turkey	Tk25	Iri Bitirgen	Turkey	1
2	Turkey	Tk26	Kamelya	Turkey	1
2	Turkey	Tk27	Karacabey	Turkey	1
2	Turkey	Tk28	Levent	Turkey	1
2	Turkey	Tk29	Sakit-1	Turkey	1
2	Turkey	Tk3	Cologlu	Turkey	1
2	Turkey	Tk33	Sakit-6	Turkey	mixed
2	Turkey	Tk34	Sakit-7	Turkey	1
2	Turkey	Tk36	Torunoglu	Turkey	1
2	Turkey	Tk37	Turfanda Eskimalatya	Turkey	1
2	Turkey	Tk39	Ordubat	Turkey	1
2	Turkey	Tk5	Hacihaliloglu	Turkey	1
2	Turkey	Tk6	Hacikiz	Turkey	mixed
2	Turkey	Tk7	Hasanbey	Turkey	1
2	Turkey	Tk8	Kabaasi	Turkey	1
3	Continental Europe	FrA2352	Précoce de Firenze	France	3
3	Continental Europe	FrA4314	Augusta 1	France	mixed
3	Continental Europe	FrA4316	Augusta 3	France	mixed
3	Continental Europe	FrA692	Mandorlon	France	1
3	Continental Europe	It05	Bella d'Imola	Italy	mixed
3	Continental Europe	It20	Corona Quartucciu	Italy	3
3	Continental Europe	It35	Orru Quartu	Italy	3
3	Continental Europe	It48	Reale d'Imola	Italy	3
3	Continental Europe	It58	Valleggia	Italy	3
3	Continental Europe	FrA1236	Manicot	France	3
3	Continental Europe	FrA1330	Rouge de Mauves	France	3
3	Continental Europe	FrA2108	Nancy	France	3
3	Continental Europe	FrA2490	Tardif de Tain	France	3
3	Continental Europe	FrA3617	Bergeron Revol	France	3
3	Continental Europe	FrA39	Précoce Ampuis	France	mixed
3	Continental Europe	FrA431	Luizet	France	3
3	Continental Europe	FrA660	Bergeron	France	3
3	Continental Europe	FrAmpuis	Ampuis	France	3
3	Continental Europe	FrDelpierre	Delpierre	France	2
3	Continental Europe	FrDelpierrpre	Delpierre Précoce	France	3
3	Continental Europe	FrPaviot	Paviot	France	3
4	South France	FrA1352	Polonais	France	3
4	South France	FrA157	Rouge du Roussillon	France	3
4	South France	FrA1710	Super Rouge	France	3
4	South France	FrA1714	Rouge de Sernhac	France	3
4	South France	FrA1760	Tardif de Bordaneil II	France	3
4	South France	FrA1793	Tardif de Bordaneil	France	3
4	South France	FrA2129	Rouge de Fournès	France	2
4	South France	FrA380	Rouge de Rivesaltes	France	1
4	South France	FrA74	Jaubert Foulon	France	2
4	South France	FrA8	Colomer	France	2
4	South France	FrA804	Screara	France	3
4	South France	FrPreBoul	Précoce Boulbon	France	3
5	South Italy	FrA1356	Palummella	France	2
5	South Italy	FrA1922	Boccuccia Spinosa	France	mixed
5	South Italy	FrA1924	Pelese di Giovanelo	France	3
5	South Italy	FrA2330	Monaco Bello	France	mixed
5	South Italy	It01	Acqua del Serino	Italy	3
5	South Italy	It04	Baracca	Italy	3
5	South Italy	It07	Boccuccia	Italy	2
5	South Italy	It08	Boccuccia Liscia	Italy	3
5	South Italy	It09	Boccuccia Spinosa	Italy	3
5	South Italy	It11	Cafona MIPAF	Italy	3
5	South Italy	It18	Cibo Del Paradiso	Italy	3
5	South Italy	It30	Monaco	Italy	3
5	South Italy	It34	O' Pazzo	Italy	3
5	South Italy	It36	Nonno	Italy	3
5	South Italy	It38	Pelese di Giovanniello	Italy	3
5	South Italy	It40	Persicini Piccola	Italy	3
5	South Italy	It49	San Castrese	Italy	2
5	South Italy	It50	San Francesco	Italy	mixed
6	Murcia	FrA1311	Proche Perla	France	3
6	Murcia	FrA1314	Arrogante	France	1
6	Murcia	FrA1317	Gitano	France	3
6	Murcia	Es1	Realfino	Spain	3
6	Murcia	Es2	Mauricio	Spain	3
6	Murcia	Es3	Currot	Spain	3
6	Murcia	Es4	Bulida	Spain	3
6	Murcia	Es5	Velazquez	Spain	3
6	Murcia	Es6	Canino	Spain	3
6	Murcia	Es7	Moniqui	Spain	3
6	Murcia	Es8	Pepito Del Rubio	Spain	3
7	North Tunisia	Tu12C	H'midi	Tunisia*	mixed
7	North Tunisia	Tu13A	Bouk Hmed	Tunisia*	mixed
7	North Tunisia	Tu14C	Faggoussi	Tunisia*	mixed
7	North Tunisia	Tu15	Addadi Ahmar	Tunisia*	mixed
7	North Tunisia	Tu16	Om Younes	Tunisia*	mixed
7	North Tunisia	Tu17A	Aranji	Tunisia*	4
7	North Tunisia	Tu18A	Oud Rhayem	Tunisia*	mixed
7	North Tunisia	Tu19A	Bedri Ahmar	Tunisia*	3
7	North Tunisia	Tu20C	Bouthani	Tunisia*	4
7	North Tunisia	Tu21A	Oud Hmida	Tunisia*	4
7	North Tunisia	Tu22B	Oud Tijani	Tunisia*	mixed
7	North Tunisia	Tu23B	Oud Nakhla	Tunisia*	mixed
7	North Tunisia	Tu25B	Oud Salah Ben Salem	Tunisia*	mixed
7	North Tunisia	Tu27	Oud Gnaa	Tunisia*	mixed
7	North Tunisia	Tu28D	Chechi Bazza	Tunisia*	mixed
7	North Tunisia	Tu29	Chechi Horr	Tunisia*	3
7	North Tunisia	Tu34B	Bouk Hmed Akhal	Tunisia*	mixed
7	North Tunisia	Tu70	Oud El Haj Tahar	Tunisia*	4
7	North Tunisia	Tu71	Oud Aouicha	Tunisia*	mixed
8	Moulouya Valley	MarL4V8	Outat Elhaj 7	Morocco*	3
8	Moulouya Valley	MarL5V10	Outat Elhaj 6	Morocco*	4
8	Moulouya Valley	MarL5V4	Missour V24	Morocco*	mixed
8	Moulouya Valley	MarL5V6	Missour V2	Morocco*	4
8	Moulouya Valley	MarL5V8	Outat Elhajat 2	Morocco*	3
8	Moulouya Valley	MarL6V11	Guersif 2	Morocco*	4
8	Moulouya Valley	MarL6V8	Outat Elhaj 1	Morocco*	mixed
8	Moulouya Valley	MarL7V4	Missour V17	Morocco*	4
8	Moulouya Valley	MarL7V7	Outat Elhaj 8	Morocco*	3
8	Moulouya Valley	MarL8V1	Missour V12	Morocco*	4
8	Moulouya Valley	MarL8V5	Missour V3	Morocco*	mixed
8	Moulouya Valley	MarL8V7	Missour V15	Morocco*	mixed
8	Moulouya Valley	MarL9V1	Missour V22	Morocco*	4
9	Messaad	Al16	Mechmech Laghdech	Algeria*	mixed
9	Messaad	Al17	Nail	Algeria*	4
9	Messaad	Al18	Abyad el Imlak	Algeria*	4
9	Messaad	Al21	Pêcher Rouge	Algeria*	4
9	Messaad	Al22	Arbi V1	Algeria*	4
9	Messaad	Al23	Arbia Nadir	Algeria*	4
9	Messaad	Al24	Mahalat el Djoundi	Algeria*	4
9	Messaad	Al26	Arbi Kd	Algeria*	4
9	Messaad	Al28	Mouzemèche	Algeria*	mixed
9	Messaad	Al29	Kahf	Algeria*	3
9	Messaad	Al30	Messaad Greffé	Algeria*	3
9	Messaad	Al31	Louizi Rouge	Algeria*	mixed
9	Messaad	Al32	Arbi Nadir	Algeria*	4
9	Messaad	Al33	Saafi Arbi	Algeria*	mixed
9	Messaad	Al34	El Maghreb	Algeria*	4
9	Messaad	Al36	Moutaakhir	Algeria*	3
9	Messaad	Al39	El Bakria	Algeria*	4
9	Messaad	Al40	Douk el Kamel	Algeria*	4
9	Messaad	Al43	Hamrai Greffé	Algeria*	4
9	Messaad	Al45	Chems el Massa	Algeria*	4
9	Messaad	Al46	Naila	Algeria*	4
9	Messaad	Al47	Saib Ennahdha	Algeria*	4
9	Messaad	Al48	Ikhtiyar Ettayeb	Algeria*	mixed
10	Oases of Tunisia	Tu42A	B42A	Tunisia*	4
10	Oases of Tunisia	Tu42B	B42B	Tunisia*	4
10	Oases of Tunisia	Tu42C	B42C	Tunisia*	4
10	Oases of Tunisia	Tu42G	B42G	Tunisia*	4
10	Oases of Tunisia	Tu42H	B42H	Tunisia*	4
10	Oases of Tunisia	Tu43B	B43B	Tunisia*	mixed
10	Oases of Tunisia	Tu43C	B43C	Tunisia*	4
10	Oases of Tunisia	Tu43D	B43D	Tunisia*	4
10	Oases of Tunisia	Tu43F	B43F	Tunisia*	4
10	Oases of Tunisia	Tu44A	B44A	Tunisia*	4
10	Oases of Tunisia	Tu44B	B44B	Tunisia*	4
10	Oases of Tunisia	Tu44C	B44C	Tunisia*	4
10	Oases of Tunisia	Tu44D	B44D	Tunisia*	mixed
10	Oases of Tunisia	Tu44E	B44E	Tunisia*	4
10	Oases of Tunisia	Tu44F	B44F	Tunisia*	4
10	Oases of Tunisia	Tu44G	B44G	Tunisia*	4
10	Oases of Tunisia	Tu44H	B44H	Tunisia*	4
10	Oases of Tunisia	Tu45B	B45B	Tunisia*	4
10	Oases of Tunisia	Tu45C	B45C	Tunisia*	4
10	Oases of Tunisia	Tu46B	B46B	Tunisia*	4
10	Oases of Tunisia	Tu46C	B46C	Tunisia*	4
10	Oases of Tunisia	Tu46D	B46D	Tunisia*	4
10	Oases of Tunisia	Tu46E	B46E	Tunisia*	4
11	Draa Valley	MarL1V1	Goulmima AJG1	Morocco*	4
11	Draa Valley	MarL1V5	Agdez AJG2	Morocco*	4
11	Draa Valley	MarL1V7	Agdez A7	Morocco*	3
11	Draa Valley	MarL1V8	Agdez A8	Morocco*	3
11	Draa Valley	MarL1V9	Skoura SKH2	Morocco*	4
11	Draa Valley	MarL3V11	Agdez C1	Morocco*	mixed
11	Draa Valley	MarL3V2	Goulmima RG1	Morocco*	4
11	Draa Valley	MarL3V8	Skoura SKH3	Morocco*	4
11	Draa Valley	MarL4V10	Agdez A6	Morocco*	4
11	Draa Valley	MarL4V3	Goulmima GR1	Morocco*	4
11	Draa Valley	MarL4V4	Goulmima GM1	Morocco*	4
11	Draa Valley	MarL4V6	Skoura SKT1	Morocco*	4
11	Draa Valley	MarL4V7	Skoura SKH1	Morocco*	4
11	Draa Valley	MarL5V1	Goulmima 1	Morocco*	4
11	Draa Valley	MarL5V2	Goulmima 2	Morocco*	4
11	Draa Valley	MarL5V3	Goulmima 3	Morocco*	4
11	Draa Valley	MarL7V11	Skoura SKT5	Morocco*	4
11	Draa Valley	MarL7V8	Agdez A5	Morocco*	4
11	Draa Valley	MarL8V10	Skoura SKH4	Morocco*	4
11	Draa Valley	MarL8V12	Agdez A4	Morocco*	4
11	Draa Valley	MarL8V15	Agdez IG1	Morocco*	3
* in situ sampling
a The clusters were assigned based on STRUCTURE analysis with cluster 1 = 'Irano-Caucasian' (blue), cluster 2 = 'Adaptive Diversity' (green), cluster 3 = 'North Mediterranean Basin' (yellow) and cluster 4 = 'South Mediterranean Basin' (red)
Some accessions were assigned as mixed clusters because they were assumed to have admixed ancestry (see Figure 2)
